# Supplementary material for: Comparative Study on the Antimicrobial Activities and Metabolic Profiles of Five Usnea Species from the Philippines
Source: J Fungi (Basel). 2023 Nov 17;9(11):1117. doi: 10.3390/jof9111117 (PMC10672636; doi:10.3390/jof9111117)
Supplement: Supplementary file 1 [file jof-09-01117-s001.zip]

Archive with 1 entries (1 files):
- jof-2661819-supplementary.pdf
